# Supplementary material for: Soil Microbes Trade-Off Biogeochemical Cycling for Stress Tolerance Traits in Response to Year-Round Climate Change
Source: Front Microbiol. 2020 May 13;11:616. doi: 10.3389/fmicb.2020.00616 (PMC7238748; doi:10.3389/fmicb.2020.00616)
Supplement: Supplementary file 2 [file Data_Sheet_2.xlsx]

## Sheet: Sheet1
Supplementary Table 6. Protein (Pfam) domains that are significantly gained or lossed in the soil metagenome under CCASE treatment.
Treatment	Association	Pfam ID	Domain name	Treatment P value	Adjusted P value
Warming	Gained	PF02383	SacI homology domain	0.015	0.0443284
Warming	Gained	PF03599	CO dehydrogenase/acetyl-CoA synthase delta subunit	0.015	0.0443284
Warming	Gained	PF06434	Aconitate hydratase 2 N-terminus	0.015	0.0443284
Warming	Gained	PF06727	Protein of unknown function (DUF1207)	0.015	0.0443284
Warming	Gained	PF07714	Protein tyrosine kinase	0.015	0.0443284
Warming	Gained	PF11236	Protein of unknown function (DUF3037)	0.015	0.0443284
Warming	Gained	PF14604	Variant SH3 domain	0.015	0.0443284
Warming	Gained	PF00404	Dockerin type I repeat	0.03	0.087327
Warming	Gained	PF01036	Bacteriorhodopsin-like protein	0.03	0.087327
Warming	Gained	PF01116	Fructose-bisphosphate aldolase class-II	0.03	0.087327
Warming	Gained	PF01504	Phosphatidylinositol-4-phosphate 5-Kinase	0.03	0.087327
Warming	Gained	PF02261	Aspartate decarboxylase	0.03	0.087327
Warming	Gained	PF03124	EXS family	0.03	0.087327
Warming	Gained	PF04113	Gpi16 subunit, GPI transamidase component	0.03	0.087327
Warming	Gained	PF04261	Dyp-type peroxidase family	0.03	0.087327
Warming	Gained	PF04586	Caudovirus prohead serine protease	0.03	0.087327
Warming	Gained	PF05190	MutS family domain IV	0.03	0.087327
Warming	Gained	PF05401	Nodulation protein S (NodS)	0.03	0.087327
Warming	Gained	PF07859	alpha/beta hydrolase fold	0.03	0.087327
Warming	Gained	PF09550	Phage tail assembly chaperone protein, TAC	0.03	0.087327
Warming	Gained	PF10675	Protein of unknown function (DUF2489)	0.03	0.087327
Warming	Gained	PF11180	Protein of unknown function (DUF2968)	0.03	0.087327
Warming	Gained	PF11248	Protein of unknown function (DUF3046)	0.03	0.087327
Warming	Gained	PF14223	gag-polypeptide of LTR copia-type	0.03	0.087327
Warming	Gained	PF16119	Domain of unknown function (DUF4835)	0.03	0.087327
Warming	Lost	PF00903	Glyoxalase/Bleomycin resistance protein/Dioxygenase superfamily	0.02	0.058808
Warming	Lost	PF01712	Deoxynucleoside kinase	0.02	0.058808
Warming	Lost	PF01782	RimM N-terminal domain	0.02	0.058808
Warming	Lost	PF03916	Polysulphide reductase, NrfD	0.02	0.058808
Warming	Lost	PF04028	Domain of unknown function (DUF374)	0.02	0.058808
Warming	Lost	PF04134	Protein of unknown function, DUF393	0.02	0.058808
Warming	Lost	PF08502	LeuA allosteric (dimerisation) domain	0.02	0.058808
Warming	Lost	PF08548	Peptidase M10 serralysin C terminal	0.02	0.058808
Warming	Lost	PF11112	Pyocin activator protein PrtN	0.02	0.058808
Warming	Lost	PF11798	IMS family HHH motif	0.02	0.058808
Warming	Lost	PF13537	Glutamine amidotransferase domain	0.02	0.058808
Warming	Lost	PF13895	Immunoglobulin domain	0.02	0.058808
Warming	Lost	PF14237	Domain of unknown function (DUF4339)	0.02	0.058808
Warming	Lost	PF16221	winged helix-turn-helix	0.02	0.058808
Warming	Lost	PF16360	GTP-binding GTPase Middle Region	0.02	0.058808
Warming + soil freeze/thaw	Gained	PF00389	D-isomer specific 2-hydroxyacid dehydrogenase, catalytic domain	0.02	0.058808
Warming + soil freeze/thaw	Gained	PF01139	tRNA-splicing ligase RtcB	0.02	0.058808
Warming + soil freeze/thaw	Gained	PF01569	PAP2 superfamily	0.02	0.058808
Warming + soil freeze/thaw	Gained	PF01717	Cobalamin-independent synthase, Catalytic domain	0.02	0.058808
Warming + soil freeze/thaw	Gained	PF01972	Serine dehydrogenase proteinase	0.02	0.058808
Warming + soil freeze/thaw	Gained	PF02866	lactate/malate dehydrogenase, alpha/beta C-terminal domain	0.02	0.058808
Warming + soil freeze/thaw	Gained	PF02915	Rubrerythrin	0.02	0.058808
Warming + soil freeze/thaw	Gained	PF03319	Ethanolamine utilisation protein EutN/carboxysome	0.02	0.058808
Warming + soil freeze/thaw	Gained	PF07045	Domain of unknown function (DUF1330)	0.02	0.058808
Warming + soil freeze/thaw	Gained	PF07596	Protein of unknown function (DUF1559)	0.02	0.058808
Warming + soil freeze/thaw	Gained	PF09118	Domain of unknown function (DUF1929)	0.02	0.058808
Warming + soil freeze/thaw	Gained	PF09523	Protein of unknown function (DUF2390)	0.02	0.058808
Warming + soil freeze/thaw	Gained	PF10984	Protein of unknown function (DUF2794)	0.02	0.058808
Warming + soil freeze/thaw	Gained	PF11533	Protein of unknown function (DUF3225)	0.02	0.058808
Warming + soil freeze/thaw	Gained	PF12692	S-adenosyl-L-methionine methyltransferase	0.02	0.058808
Warming + soil freeze/thaw	Gained	PF13471	Transglutaminase-like superfamily	0.02	0.058808
Warming + soil freeze/thaw	Gained	PF13654	AAA domain	0.02	0.058808
Warming + soil freeze/thaw	Gained	PF14534	Domain of unknown function (DUF4440)	0.02	0.058808
Warming + soil freeze/thaw	Lost	PF00006	ATP synthase alpha/beta family, nucleotide-binding domain	0.01	0.029701
Warming + soil freeze/thaw	Lost	PF00625	Guanylate kinase	0.01	0.029701
Warming + soil freeze/thaw	Lost	PF01941	S-adenosylmethionine synthetase (AdoMet synthetase)	0.01	0.029701
Warming + soil freeze/thaw	Lost	PF02694	Uncharacterised BCR, YnfA/UPF0060 family	0.01	0.029701
Warming + soil freeze/thaw	Lost	PF03008	Archaea bacterial proteins of unknown function	0.01	0.029701
Warming + soil freeze/thaw	Lost	PF03055	Retinal pigment epithelial membrane protein	0.01	0.029701
Warming + soil freeze/thaw	Lost	PF03306	Alpha-acetolactate decarboxylase	0.01	0.029701
Warming + soil freeze/thaw	Lost	PF04308	Ribonuclease H-like	0.01	0.029701
Warming + soil freeze/thaw	Lost	PF04724	Glycosyltransferase family 17	0.01	0.029701
Warming + soil freeze/thaw	Lost	PF05544	Proline racemase	0.01	0.029701
Warming + soil freeze/thaw	Lost	PF06490	Flagellar regulatory protein FleQ	0.01	0.029701
Warming + soil freeze/thaw	Lost	PF06769	YoeB-like toxin of bacterial type II toxin-antitoxin system	0.01	0.029701
Warming + soil freeze/thaw	Lost	PF07733	Bacterial DNA polymerase III alpha subunit	0.01	0.029701
Warming + soil freeze/thaw	Lost	PF08780	Nucleotidyltransferase substrate binding protein like	0.01	0.029701
Warming + soil freeze/thaw	Lost	PF11292	Protein of unknown function (DUF3093)	0.01	0.029701
Warming + soil freeze/thaw	Lost	PF12270	Cytochrome c oxidase subunit IV	0.01	0.029701
Warming + soil freeze/thaw	Lost	PF14340	Domain of unknown function (DUF4395)	0.01	0.029701
Warming + soil freeze/thaw	Lost	PF17198	Spirocyclase AveC-like	0.01	0.029701
